# Supplementary material for: Aboriginal Community Controlled Organisations Leading the Way in Child Health Research
Source: J Community Health. 2025 Jan 20;50(3):527–45. doi: 10.1007/s10900-024-01433-7 (PMC12069493; doi:10.1007/s10900-024-01433-7)
Supplement: Supplementary file 1 — Supplementary file1 (XLSX 27 KB) [file 10900_2024_1433_MOESM1_ESM.xlsx]

## Sheet: Title
	Supplementary File 1. Published manuscripts by the MWRC, MWRC-NCHS and USYD Partnership
	Aboriginal Community Controlled Organisations Leading the way in Child Health Research Journal of Community Health Anita Pickard1,2*(0009-0006-5988-0120)., Thomas Stubbs1,2(0000-0001-5676-4374), Emily Carter3, Lauren Rice2, 4 (0000-0002-2315-7698), Sue Thomas3, Jadnah Davies3, June Oscar, Alexandra Martiniuk1,5(0000-0003-1368-8206), Elizabeth J Elliott3, 4 (0000-0002-6501-5487) 1 Faculty of Medic…

## Sheet: Supplementary File 1
	Table 4. Published manuscripts arising from the MWRC, MWRC-NCHS partnership
	Project	Paper	Year, Journal	Authors	Funding	Acknowledgements
	Lililwan	The Lililwan Project: study protocol for a population-based active case ascertainment study of the prevalence of fetal alcohol spectrum disorders (FASD) in remote Australian Aboriginal communities	2012, BMJ Open	James P Fitzpatrick 1, Elizabeth J Elliott, Jane Latimer, Maureen Carter, June Oscar, Manuela Ferreira, Heather Carmichael Olson, Barbara Lucas, Robyn Doney, Claire Salter, Elizabeth Peadon, Genevieve Hawkes, Marmingee Hand	Stage 1 is funded by an Australian philanthropist through the Yajilarra Trust. Stage 2 is funded by the Australian Government Departments of Health and Ageing (DoHA) and Families, Housing, Community Services and Indigenous Affairs (FaHCSIA). A National Health and Medical Research Council grant (1024474) will fund data analysis and evaluation of health service usage and service gaps in the Fitzroy…	The authors acknowledge members of the Lililwan Project team who contributed to this work: Professor John Boulton, Professor Carol Bower, Joshua Bowyer, Dr Robyn Bradbury, Vanessa Carson, Emily Carter, Natalie Davey, Dr Harvey Dillon, Sharon Eadie, Dr Emily Fitzpatrick, Marmingee Hand, Carolyn Hartness, Lorian Hayes, Dr Samantha Kaiser, Meredith Kefford, Annette Kogolo, Denise Macoun, Dr Alex Mar…
		Impairment of motor skills in children with fetal alcohol spectrum disorders in remote Australia: The Lililwan Project	2016, Drug and Alcohol Review	Barbara R. Lucas, Robyn Doney, Jane Latimer, Rochelle E. Watkins, Tracey W. Tsang, Genevieve Hawkes, James P. Fitzpatrick, June Oscar, Maureen Carter, Elizabeth J. Elliott	Funding support was received as follows: Ms. Barbara R.Lucas: Fellowship from the Poche Centre for IndigenousHealth Scholarship, Sydney School of Public Health,The University of Sydney; Prof. Jane Latimer: AustralianResearch Future Fellowship (no. 0130007); Ms. RobynDoney: Australian Postgraduate Award; Curtin Univer-sity Postgraduate Scholarship; Faculty PostgraduateAward; Dr James Fitzpatrick: …	The authors acknowledge other members of the LililwanProject team who contributed to this work: Sharon Eadie,Charlie Schmidt (administrative support), Marmingee Hand, Geoff Davis, Emily Carter, Stanley Shaw,Annie Kogolo, Rhonda Shandley, Harry Yungabunand Marilyn Oscar. Additional thanks go to members of the Fitzroy Valley Communities, staff of NindilingarriCultural Health Services, Marninwarntik…
		Ophthalmic Findings in Aboriginal Children with High Rates of Prenatal Alcohol Exposure and Fetal Alcohol Spectrum Disorder: The Lililwan Project	2023, Opthalmic Epidemiology	Tracey W. Tsang,Tiffany Allen,Angus Turner, Joshua Bowyer,James Fitzpatrick, Jane Latimer, June Oscar, Maureen Carter &Elizabeth J Elliott	The Lililwan Project was supported by the National Health and Medical Research Council of Australia [Project Grant #1024474]; the Australian Government Department of Health and Ageing (DoHA) and the Australian Government Department of Families, Housing, Community Services and Indigenous Affairs (FaHCSIA). Professor Elizabeth Elliott was supported by a National Health and Medical Research Council …	The authors acknowledge the children and families involved in the Lililwan project, and members of the project team who were instrumental to the work presented in this article, including Sharon Eadie and Charlie Schmidt. We also thank Ms Aimee Leong (orthoptist) for her involvement in ophthalmic assessments.
		The Lililwan project: neurodevelopmental outcomes and fetal alcohol spectrum disorders in remote Australian aboriginal children	2015, Drug and Alcohol Review	Fitzpatrick, J., Latimer, J., Carter, M., Oscar, J., Olson, H., Lucas, B., Doney, Robyn Michelle, Salter, C., Watkins, R., Elliott, E.
		Growth faltering in children of the Kimberley: Effects of alcohol restriction	2018, Australian Journal of Child and Family Health Nursing	John Boulton; James Fitzpatrick; Sarah P Garnett; Jocelyn Halim; Christopher T Cowell; Elizabeth Elliott; Jane Latimer; Maureen Carter; June Oscar		The authors acknowledge members of the Lililwan Project team who contributed to this work: Professor Carol Bower, Sharon Eadie,Meredith Kefford, Olive Knight, Juliette O’Brien, Dr Melanie Olding,Charlie Schmidt, Rhonda Shandley, Dr Tracey Tsang and HarryYungabun. Particular thanks go to members of the Fitzroy Valleycommunities, the Marulu FASD Strategy leadership team, and staff of Nindilingarri …
		The Bruininks-Oseretsky Test of Motor Proficiency-Short Form is reliable in children living in remote Australian Aboriginal communities	2013, BMC Pediatrics	Barbara R Lucas, Jane Latimer, Robyn Doney, Manuela L Ferreira, Roger Adams, Genevieve Hawkes, James P Fitzpatrick, Marmingee Hand, June Oscar, Maureen Carter & Elizabeth J Elliott	Stage 1 of the Lililwan Project was funded by an Australian philanthropist through the Yajilarra Trust and Stage 2 was funded by the Australian Government Departments of Health and Ageing (DoHA) and Families, Housing, Community Services and Indigenous Affairs (FaHCSIA). A National Health and Medical Research Council grant (1024474) will fund data analysis and evaluation of health service usage an…	The authors acknowledge other members of the Lililwan Project team who contributed to this work: Sharon Eadie, Charlie Schmidt (administrative support), and Emily Carter, Stanley Shaw, Annie Kogolo, Rhonda Shandley, Harry Yungabun and Marilyn Oscar. Additional thanks go to members of the Fitzroy Valley Communities, staff of Nindilingarri Cultural Health Services, Marninwarntikura Resource Centre …
		Development of a reliable questionnaire to assist in the diagnosis of fetal alcohol spectrum disorders (FASD)	2013, BMC Pediatrics	James P Fitzpatrick, Jane Latimer, Manuela Ferreira, Alexandra LC Martiniuk, Elizabeth Peadon, Maureen Carter, June Oscar, Emily Carter, Meredith Kefford, Rhonda Shandley, Harry Yungabun & Elizabeth J Elliott	This study was funded by an Australian philanthropist through the Yajilarra Trust, the Australian Government Department of Health and Ageing (DoHA), and the Australian Government Department of Families, Housing, Community Services and Indigenous Affairs (FaHCSIA). This project is supported by the National Health and Medical Research Council of Australia (NHMRC) (EJE Practitioner Fellowships 45708…	The authors acknowledge members of the Lililwan Project team who contributed to this work: Professor John Boulton, Professor Carol Bower, Sharon Eadie, Olive Knight, Juliette O’Brien, Dr Melanie Olding and Charlie Schmidt. Particular thanks go to members of the Fitzroy Valley communities, Marulu FASD Strategy leadership team and staff of Nindilingarri Cultural Health Services and Marninwarntikura…
		Prevalence and profile of Neurodevelopment and Fetal Alcohol Spectrum Disorder (FASD) amongst Australian Aboriginal children living in remote communities	2017, Research in Developmental Disabilities	James P. Fitzpatrick, Jane Latimer, Heather Carmichael Olson, Maureen Cartere, June Oscar, Barbara R. Lucas, Robyn Doney, Claire Salter, Julianne Try, Genevieve Hawkes, Emily Fitzpatrick, Marmingee Hand, Rochelle E. Watkins, Tracey W. Tsang, Carol Bower, Manuela L. Ferreira, John Boulton, Elizabeth J. Elliott	The Lililwan Project was supported by the National Health and Medical Research Council of Australia (Project Grant No. 1024474); the Australian Government Department of Health and Ageing (DoHA); the Australian Government Department of Families, Housing, Community Services and Indigenous Affairs (FaHCSIA); Save the Children Australia; and the Foundation for Alcohol Research and Education. Professo…
		Prevalence of fetal alcohol syndrome in a population-based sample of children living in remote Australia: The Lililwan† Project	2015, Journal of Pediatrics and Child Health	James P Fitzpatrick, Jane Latimer, Maureen Carter, June Oscar, Manuela L Ferreira, Heather Carmichael Olson, Barbara R Lucas, Robyn Doney, Claire Salter, Julianne Try, Genevieve Hawkes, Emily Fitzpatrick, Marmingee Hand, Rochelle E Watkins, Alexandra LC Martiniuk, Carol Bower, John Boulton, Elizabeth J Elliott	The Lililwan Project was supported by the National Health and Medical Research Council of Australia (Project Grant No 1024474); the Australian Government Department of Health and Ageing (DoHA); the Australian Government Department of Families, Housing, Community Services and Indigenous Affairs (FaHCSIA); Save the Children Australia; and the Foundation for Alcohol Research and Education. Professor…	The authors acknowledge additional members of the Lililwan Project team and advisors who contributed to this work: Dr Joshua Bowyer, Dr Robyn Bradbury, Vanessa Carson, Emily Carter, Natalie Davey, Dr Harvey Dillon, Sharon Eadie, Carolyn Hartness, Lorian Hayes, Dr Samantha Kaiser, Meredith Kefford, Olive Knight, Annette Kogolo, Denise Macoun, Dr Raewyn Mutch, Juliette O'Brien, Dr Melanie Olding, M…
		Digital assessment of the fetal alcohol syndrome facial phenotype: reliability and agreement study	2017, BMJ Paediatrics Open	Tracey W Tsang, Zoe Laing-Aiken, Jane Latimer, James Fitzpatrick, June Oscar, Maureen Carter, Elizabeth J Elliott	TWT was funded by a National Health and Medical Research Council (NHMRC) Project Grant (#: 1024474), while EJE was funded by NHMRC Practitioner Fellowships (#: 457084 and 1021480). ZL was supported by a Summer Research Scholarship funded by The University of Sydney (Sydney Medical School), the NHMRC-funded Lililwan Project, and the Australian Paediatric Surveillance Unit. JL was supported byan Au…	The analyses undertaken in this project were initiated by The University of Sydney, Discipline of Child and Adolescent Health, Sydney Medical School, NSW, Australia. The authors acknowledge the members of the Lililwan Project team who were involved in the set-up and conduct of the project, as well as the participants and their families. We also wish to acknowledge and thank the Reviewer (Professo…
		The Marulu Strategy 2008-2012: overcoming Fetal Alcohol Spectrum Disorder (FASD) in the Fitzroy Valley	2017, Australian and New Zealand Journal of Public Health	James P Fitzpatrick, June Oscar, Maureen Carter, Elizabeth J Elliott, Jane Latimer, Edie Wright, John Boulton
		Prevalence and patterns of alcohol use in pregnancy in remote Western Australian communities: The Lililwan Project	2015, Drug and Alcohol Review	James P Fitzpatrick, Jane Latimer, Manuela L Ferreira, Maureen Carter, June Oscar, Alexandra L C Martiniuk, Rochelle E Watkins, Elizabeth J Elliott	This work was funded by the Australian Government Departments of Health and Ageing, and Families, Housing, Community Services and Indigenous Affairs; the National Health and Medical Research Council of Australia (NHMRC) (project grant 1024474 Elizabeth Elliott Practitioner Fellowships No 457084 and 1021480); and Save the Children Australia. Jane Latimer is supported by an Australian Research Coun…	The authors acknowledge members of the Lililwan Project team who contributed to this work: Professor John Boulton, Professor Carol Bower, Sharon Eadie, Meredith Kefford, Olive Knight, Juliette O'Brien, Dr Melanie Olding, Charlie Schmidt, Rhonda Shandley, Dr Tracey Tsang and Harry Yungabun. Particular thanks go to members of the Fitzroy Valley communities, the Marulu FASD Strategy leadership team …
		Fine motor skills in a population of children in remote Australia with high levels of prenatal alcohol exposure and Fetal Alcohol Spectrum Disorder	2017, BMC Pediatrics	Robyn Doney, Barbara R. Lucas, Rochelle E. Watkins, Tracey W. Tsang, Kay Sauer, Peter Howat, Jane Latimer, James P. Fitzpatrick, June Oscar, Maureen Carter & Elizabeth J. Elliott	The Lililwan Project was supported by the National Health and Medical Research Council of Australia (Project Grant No. 1024474); the Australian Government Department of Health and Ageing (DoHA); the Australian Government Department of Families, Housing, Community Services and Indigenous Affairs (FaHCSIA); Save the Children Australia; and the Foundation for Alcohol Research and Education. Pro bono…	Thanks to the people and the children of the Fitzroy Valley who have participated in the Lililwan Project. The people of the Fitzroy Valley have bravely acknowledged the issues caused by alcohol in their communities, and have taken positive steps to support the needs of their children. Members of the Lililwan Project team who contributed clinical, cultural, and administrative support: Fabrice Bar…
		There's hope in the valley	2012, Journal of Paediatrics and Child Health	Elizabeth Elliott, Jane Latimer, James Fitzpatrick, June Oscar, Maureen Carter	We acknowledge philanthropic support from a generous Australian Family and funding from the National Health and Medical Research Council (NHMRC), Department of Health and Ageing; the Department of Families, Housing, Community and Indigenous Affairs; Save the Children Australia; and The Foundation for Alcohol Research and Education. Pro bono support has been provided from the Australian Human Righ…
		Gross motor performance in children prenatally exposed to alcohol and living in remote Australia	2016, Journal of Paediatrics and Child Health	Barbara R Lucas, Jane Latimer, Robyn Doney, Rochelle E Watkins, Tracey W Tsang, Genevieve Hawkes, James P Fitzpatrick, June Oscar, Maureen Carter, Elizabeth J Elliott	The Lililwan Project was funded by the Australian Federal Government (Departments of Health and Ageing, and Families, Housing, Community Services and Indigenous Affairs) and the National Health and Medical Research Council of Australia (project grant ID: 457084). Personal funding was received as follows: Ms Barbara R Lucas: Fellowship from the Poche Centre for Indigenous Health Scholarship, Sydne…	The authors acknowledge other members of the Lililwan Project team who contributed to this work: Sharon Eadie, Charlie Schmidt (administrative support), Marmingee Hand, Geoff Hand, Emily Carter, Stanley Shaw, Annie Kogolo, Rhonda Shandley, Harry Yungabun and Marilyn Oscar. Additional thanks go to members of the Fitzroy Valley Communities, staff of Nindilingarri Cultural Health Services, Marninwar…
		Behavior in Children with Fetal Alcohol Spectrum Disorders in Remote Australia: A Population-Based Study	2017, Journal of Developmental and Behavioral Pediatrics	Tracey W Tsang, Heather Carmichael Olson, Jane Latimer, James Fitzpatrick, Marmingee Hand, June Oscar, Maureen Carter, Elizabeth J Elliott		The authors acknowledge the children and families involved in the Lililwan Project, and members of the Lililwan Project team who were instrumental in the work presented in this article, including Sharon Eadie and Charlie Schmidt. We also wish to thank Dr Alun Pope (statistical consultant) and Assoc. Prof Kasia Kozlowska (paediatric psychiatrist) for their helpful advice during the revision proces…
		Soft neurological signs and prenatal alcohol exposure: a population-based study in remote Australia	2016, Developmental Medicine & Child Neurology	Barbara R Lucas, Jane Latimer, James P Fitzpatrick, Robyn Doney, Rochelle E Watkins, Tracey W Tsang, Tracy Jirikowic, Heather Carmichael Olson, June Oscar, Maureen Carter, Elizabeth J Elliott	Personal funding support was received as follows: BR Lucas, Fellowship from the Poche Centre for Indigenous Health, Sydney Medical School, University of Sydney; J Latimer, Australian Research Future Fellowship (no 0130007); R Doney, Australian Postgraduate Award, Curtin University Postgraduate Scholarship, Faculty Postgraduate Award; J Fitzpatrick, McCusker Clinical Research Fellowship; EJ Elliot…
		Graphomotor skills in children with prenatal alcohol exposure and fetal alcohol spectrum disorder: A population-based study in remote Australia	2017, Australian Occupational Therapy Journal	Robyn Doney, Barbara R Lucas, Tracy Jirikowic, Tracey W Tsang, Rochelle E Watkins, Kay Sauer, Peter Howat, Jane Latimer, James P Fitzpatrick, June Oscar, Maureen Carter, Elizabeth J Elliott	The Lililwan Project was supported by the National Health and Medical Research Council of Australia (project grant no. 1024474); the Australian Government Department of Health and Ageing (DoHA); the Australian Government Department of Families, Housing, Community Services and Indigenous Affairs (FaHCSIA); Save the Children Australia; and the Foundation for Alcohol Research and Education. Pro bono…	Members of the Lililwan Project team who contributed clinical, cultural and administrative support: Fabrice Bardy, Joshua Bowyer, Dr Robyn Bradbury, Dr Heather Olson, Vanessa Carson, Emily Carter, Natalie Davey, Dr Harvey Dillon, Sharon Eadie, Dr Emily Fitzpatrick, Marmingee Hand, Carolyn Hartness, Genevieve Hawkes, Lorian Hayes, Dr Samantha Kaiser, Meredith Kefford, Annette Kogolo, Aimee Leong, …
		Visual-motor integration, visual perception, and fine motor coordination in a population of children with high levels of Fetal Alcohol Spectrum Disorder	2016, Research in Developmental Disabilities	Robyn Doney, Barbara R Lucas, Rochelle E Watkins, Tracey W Tsang, Kay Sauer, Peter Howat, Jane Latimer, James P Fitzpatrick, June Oscar, Maureen Carter, Elizabeth J Elliott	The Lililwan Project was supported by the National Health and Medical Research Council of Australia (Project Grant No. 1024474); the Australian Government Department of Health and Ageing (DoHA); the Australian Government Department of Families, Housing, Community Services and Indigenous Affairs (FaHCSIA); Save the Children Australia; and the Foundation for Alcohol Research and Education. Pro bono…	Members of the Lililwan Project team who contributed clinical, cultural, and administrative support: Fabrice Bardy, Dr Joshua Bowyer, Dr Robyn Bradbury, Dr Heather Olson, Vanessa Carson, Emily Carter, Natalie Davey, Dr Harvey Dillon, Sharon Eadie, Dr Emily Fitzpatrick, Marmingee Hand, Carolyn Hartness, Genevieve Hawkes, Lorian Hayes, Dr Samantha Kaiser, Meredith Kefford, Annette Kogolo, Aimee Leo…
	Health Services	Review of Aboriginal child health services in remote Western Australia identifies challenges and informs solutions	2019, BMC Health Services Research	Philippa J Dossetor, Kathryn Thorburn, June Oscar, Maureen Carter, James Fitzpatrick, Carol Bower, John Boulton, Emily Fitzpatrick, Jane Latimer, Elizabeth J Elliott & Alexandra LC Martiniuk	The Lililwan project was supported by the National Health and Medical Research Council of Australia (NHMRC) (Elizabeth Elliott, Practitioner Fellowships 457084 and 1021480, and project grant 1024474); the Australian Research Council (Jane Latimer, Future Fellowship 0130007); the Australian Government Departments of Health and Ageing (DoHA); and Families, Housing, Community Services and Indigenous…	We thank John Hughes, Centre for Aboriginal Economic Policy Research, for drafting the map and health managers and staff for providing information for this audit. We also acknowledge Sharon Eadie for assistance in preparation of the manuscript.
		Emergency Department Presentations by Children in Remote Australia: A Population-based Study	2021, Global Pediatric Health	Philippa Jane Dossetor, Emily F M Fitzpatrick, Kathryn Glass, Kirsty Douglas, Rochelle Watkins, June Oscar, Maureen Carter, David Harley, Heather E Jeffery, Elizabeth Jane Elliott, Alexandra L C Martiniuk	The author(s) disclosed receipt of the following financial support for the research, authorship, and/or publication of this article: The Lililwan project is supported by the National Health and Medical Research Council of Australia (NHMRC) (Elizabeth Elliott, Practitioner Fellowships 457084 and 1021480, and project grant 1024474); the Australian Research Council (Jane Latimer, Future Fellowship 0…	The authors acknowledge members of the Lililwan Project team who contributed to this work: Dr James Fitzpatrick, Professor John Boulton, Professor Carol Bower, Sharon Eadie, Robyn Doney, Barbara Lucas, Jane Latimer, Olive Knight, Juliette O’Brien, Dr Melanie Olding, and Charlie Schmidt. Particular thanks go to members of the Fitzroy Valley communities, Marulu FASD Strategy leadership team and sta…
		Pediatric hospital admissions in Indigenous children: a population-based study in remote Australia	2017, BMC Pediatrics	Philippa J Dossetor, Alexandra L C Martiniuk, James P Fitzpatrick, June Oscar, Maureen Carter, Rochelle Watkins, Elizabeth J Elliott, Heather E Jeffery, David Harley	The Lililwan project is supported by the National Health and Medical Research Council of Australia (NHMRC) (Elizabeth Elliott, Practitioner Fellowships 457,084 and 1,021,480, and project grant 1,024,474); the Australian Research Council (Jane Latimer, Future Fellowship 0130007); the Australian Government Departments of Health and Ageing (DoHA); and Families, Housing, Community Services and Indige…	The authors acknowledge members of the Lililwan Project team who contributed to this work: Professor John Boulton, Professor Carol Bower, Sharon Eadie, Olive Knight, Juliette O’Brien, Dr. Melanie Olding and Charlie Schmidt. Particular thanks go to members of the Fitzroy Valley communities, Marulu FASD Strategy leadership team and staff of Nindilingarri Cultural Health Services and Marninwarntikur…
		Health services for aboriginal and Torres Strait Islander children in remote Australia: A scoping review	2023, PLOS Global Public Health	Phillipa J. Dossetor ,Joseph M. Freeman ,Kathryn Thorburn,June Oscar,Maureen Carter,Heather E. Jeffery,David Harley,Elizabeth J. Elliott,Alexandra L. C. Martiniuk	This work was supported by the Australian National University Medical School and the College of Biology, Medicine and the Environment (to PD); the University of Sydney Poche Institute Scholarship (to PD); the Avant Doctor in Training Research scholarship (to PD). Further support was from the University of Sydney Curtin PhD Scholarship for Clinical Research (to JF); the National Health and Medical…	We acknowledge the contribution of Prof Kirsty Douglas and Prof Kathryn Glass to an early draft of manuscript.
	Picture Talks	Seeking consent for research with indigenous communities: a systematic review	2016, BMC Medical Ethics	Emily F. M. Fitzpatrick, Alexandra L. C. Martiniuk, Heather D’Antoine, June Oscar, Maureen Carter & Elizabeth J. Elliott	Professor Elizabeth Elliott who is supported by a National Health and Medical Research Council Fellowship (No.1021480) and Associate Professor Alexandra Martiniuk who is supported by National Health and Medical Research Council Translating Research Into Practice Fellowship (No.1112387).	I would like to thank Ms Elizabeth Piggott and Mr Andrew Spencer, Librarians for Sydney University Medical School who ensured my literature review was to the highest level; Ms Sharon Eadie; Ms Denise Yuille; and Ms Megan Learmont who assisted greatly with administrative duties; Associate Professor Nigel Clarke; Associate Professor Nicholas Wood, Sydney University Medical School Postgraduate Super…
		The picture talk project: Aboriginal community input on consent for research	2019, BMC Medical Ethics	Emily Fm Fitzpatrick, Gaynor Macdonald, Alexandra Lc Martiniuk, June Oscar, Heather D'Antoine, Maureen Carter, Tom Lawford, Elizabeth J Elliott	Dr. Emily Fitzpatrick is supported by the AVANT Doctors-in-Training Part-Time scholarship, The Australian Federation of Graduate Women Barbara Hale Fellowship and the Rowan Nicks Russell Drysdale Fellowship. Professor Elizabeth Elliott is supported by a National Health and Medical Research Council Fellowship (No.1021480) and Associate Professor Alexandra Martiniuk is supported by National Health …	We thank Ms. Sandra Nuggett, Ms. Joy Nuggett, Mr. Percy Bulagardie, Mr. Harry Yungabun, Ms. Marilyn Oscar, Ms. June Smith for their excellent work as Community Navigators on the research team – providing language and cultural guidance. Thank you to Ms. Annette Kogolo for introducing Community Navigators and validating and verifying transcript coding. We also thank Ms. Sharon Eadie and Mrs. Anasta…
		Research protocol for the Picture Talk Project: a qualitative study on research and consent with remote Australian Aboriginal communities	2017, BMJ Open	Emily F M Fitzpatrick, Maureen Carter, June Oscar, Tom Lawford, Alexandra L C Martiniuk, Heather A D'Antoine, Elizabeth J Elliott	EF is supported by an AVANT Doctors in Training Part-Time scholarship; the Australian Federation of Graduate Women Barbara Hale Fellowship; and the Rowan Nicks Russell Drysdale Fellowship. EE is supported by a National Health and Medical Research Council Fellowship (no 1021480). AM was supported by a University of Sydney Fellowship (2012-2015) and an NHMRC Translating Practice into Research (TRIP…	We thank Ms Sandra Nuggett, Ms Joy Nuggett, Mr Percy Bulagardie, Mr HarryYungabun, Ms Marilyn Oscar, Ms June Smith for their excellent work as Community Navigators on the research team—providing language andcultural guidance. Thank you to Ms Annette Kogolo for introducing Community Navigators and continuing to validate and verifying transcript coding. Thankyou to Ms Sharon Eadie for support with …
		The Picture Talk Project: Starting a Conversation with Community Leaders on Research with Remote Aboriginal Communities of Australia	2017, BMC Medical Ethics	E.F.M. Fitzpatrick, G. Macdonald, A.L.C. Martiniuk, H. D’Antoine, J. Oscar, M. Carter, T. Lawford & E.J. Elliott	Dr Emily Fitzpatrick is supported by the AVANT Doctors-in-Training Part-Time scholarship, The Australian Federation of Graduate Women Barbara Hale Fellowship and the Rowan Nicks Russell Drysdale Fellowship. Professor Elizabeth Elliott is supported by a National Health and Medical Research Council Fellowship (No.1021480) and Associate Professor Alexandra Martiniuk is supported by National Health a…	We thank Ms Sandra Nuggett, Ms Joy Nuggett, Mr Percy Bulagardie, Mr Harry Yungabun, Ms Marilyn Oscar, Ms June Smith for their excellent work as Community Navigators on the research team—providing language and cultural guidance. Thank you to Ms Annette Kogolo for introducing Community Navigators and validating and verifying transcript coding. Thank you to Dr Cynthia Hunter who contributed to this …
		A story of two paintings: 'That's not what I meant, but is that what you want to say?'	2018, Australian Aboriginal Studies	Emily Fitzpatrick
	Jandu Yani U	Jandu Yani U 'For All Families' Triple P-positive parenting program in remote Australian Aboriginal communities: a study protocol for a community intervention trial	2019, BMJ Open	Ellaina Andersson, Cari McIlduff, Karen Turner, Sue Thomas, Jadnah Davies, Elizabeth J Elliott, Stewart Einfeld	This work is supported by a grant from the Australian National Health and Medical Research Council (NHMRC) targeted call for research into Fetal Alcohol Spectrum Disorder (#1068620). EJE is supported by a NHMRC practitioner fellowship (#1135959 and #1021480) and a NHMRC Centre of Research Excellence grant (#1110341).	The project would not be possible without the considerable support provided by the extended project team and advisory group, including June Oscar and Emily Carter (MWRC), Marmingee Hand (Fitzroy Valley Secondary School), Associate Professor Kate Sofronoff and Professor Matthew Sanders (The University of Queensland), Maureen Carter (Nindilingarri Cultural Health Services), Professor Maxwell Bennet…
		Jandu Yani U (for all families): Tailored Triple P Training and Support Promote Empowerment in Remote Aboriginal Communities	2022, Journal of Child and Family Studies	Cari McIlduff, Ellaina Andersson, Karen M. T. Turner, Sue Thomas, Jadnah Davies, Marmingee Hand, Emily Carter, Stewart Einfeld & Elizabeth J. Elliott	This work was supported by a grant from the Australian National Health and Medical Research Council (NHMRC) targeted call for research into Fetal Alcohol Spectrum Disorder (#1068620). E.J.E. was supported by an NHMRC Practitioner Fellowship (#1135959) and a Medical Research Futures Fund Next Generation Fellowship (#1021480).	The project would not have been possible without considerable support provided by the extended project team and advisory group, including June Oscar (MWRC), Associate Professor Kate Sofronoff and Professor Matthew Sanders (The University of Queensland), Professor Maxwell Bennett (University of Sydney), Dr Jeffrey Nelson (Clinical Psychologist), and Damian Griffis (Aboriginal Disability Network NS…
		Jandu Yani U (for all families): evaluating Indigenous Triple P, a community-tailored parenting support program in remote Aboriginal communities	2023, Australian Psychologist	Ellaina Andersson, Cari McIlduff, Karen M. T. Turnerd, Emily Carter, Marmingee Hand, Sue Thomase, Jadnah Daviese, Stewart Einfelda and Elizabeth J. Elliott	This work is supported by a grant from the Australian National Health and Medical Research Council (NHMRC) tar-geted call for research into Foetal Alcohol Spectrum Disorders in Aboriginal people [#1068620]. Elizabeth Elliott was supported by an NHMRC Practitioner Fellowship [#1021480] and an NHMRC Centre of Research Excellence grant [#1110341] and a Medical Research Futures Fund Next Generation F…	The project would not have been possible without consider-able support provided by the extended project team and advisory group, including June Oscar and Emily Carter (MWRC), Marmingee Hand (Fitzroy Valley District High School), Associate Professor Kate Sofronoff and Professor Matthew Sanders (The University of Queensland), Professor Maxwell Bennett (University of Sydney), Dr Jeffrey Nelson (Clin…
		Embedding the Model of Engaging with Communities Collaboratively (MECC) in the Jandu Yani U (for all families) project in Aboriginal communities of the Fitzroy Valley, Western Australia	2022, International Journal of Critical Indigenous Studies	Cari McIlduff; Karen MT Turner; Jadnah Davies; Emily Carter; Sue Thomas; Ellaina Andersson; Marmingee Hand; Stewart Einfeld; Elizabeth J Elliott	This work was supported by a grant from the Australian National Health and Medical Research Council (NHMRC) targeted call for research into FetalAlcohol Spectrum Disorder. Elizabeth Elliott was supported by an NHMRC Practitioner Fellowship and an Australian Medical Research Futures Fund Next Generation Fellowship.
	Bigiswun	Bigiswun Kid Project: a longitudinal study of adolescents living with high rates of prenatal alcohol exposure, fetal alcohol spectrum disorder and early life trauma in remote Australian Aboriginal communities	2022, BMJ Open	Lauren J Rice, Tracey W Tsang, Emily Carter, Marmingee Hand, Jadnah Davies, Sue Thomas, Eric Bedford, Emma Bear, Cheyenne Carter, Lisa Cannon, Elizabeth J Elliott	The Bigiswun Kid Project is supported by a Mental Health of Young Australians Research Grant from Australian Rotary Health; a Public Health Research Grant from the Ian Potter Foundation (#31110414); and an Exploratory Research Grant from Healthway (#33726). LJR is supported by the Ian Potter Foundation (#31110414) and a 2021 Westpac Research Fellowship. EJE is supported by an Australian Medical R…	We thank adolescents and families from the Lililwan/Bigiswun Kid Project without whose participation this project would not be possible. We also thank the wider Fitzroy Valley community including Aboriginal Community Controlled Organisations (Nindillingarri Cultural Health Service, Marra Worra Worra, Kimberley Aboriginal Land Council), the extended project team and advisory groups, including Dr M…
	FASD Resources	Fetal alcohol spectrum disorder resources for educators: A scoping review	2022, Health Promotion Journal of Australia	Briana Lees 1, Julia Riches 1, Louise Mewton 2, Elizabeth J Elliott 3 4, Steve Allsop 5, Nicola Newton 1, Sue Thomas 6, Lauren J Rice 4 7, Smriti Nepal 1, Maree Teesson 1, Lexine A Stapinski 1	Elizabeth J Elliott, Maree Teesson, and Lexine A Stapinski are funded by the Australian National Health and Medical Research Council (EJE: GNT1110341; MT: GNT1041756, GNT1078407; LAS: GNT1132853) and the Medical Research Futures Fund (EJE:MRF 1135959); Lauren J Rice is supported by The Ian Potter Foundation (#31110414) and a 2021 Westpac Research Fellowship, and Sue Thomas is funded by the Nation…	This research is funded by the Australian Government Department of Health. Open access publishing facilitated by The University of Sydney, as part of the Wiley - The University of Sydney agreement via the Council of Australian University Librarians.
		Fetal alcohol spectrum disorder resources for health professionals: a scoping review protocol	2022, BMJ Open	Josephine Chidinma Okurame 1, Lisa Cannon 2 3, Emily Carter 4, Sue Thomas 4, Elizabeth J Elliott 2 5, Lauren J Rice 2	This work was supported by a National Disability Insurance Scheme Mainstream Capacity Building Grant (#4-DWLFU8L). LJR is supported by the Ian Potter Foundation (#31110414) and a 2021 Westpac Research Fellowship. EJE is supported by an Australian Medical Research Futures Fund Next Generation Fellowship (#1135959).
		Fetal Alcohol Spectrum Disorder resources for educators working within primary school settings: a scoping review protocol	2021, BMJ Open	Briana Lees 1, Elizabeth J Elliott 2 3, Steve Allsop 4, Sue Thomas 5, Julia Riches 6, Smriti Nepal 6, Lauren J Rice 3 7, Nicola Newton 6, Louise Mewton 8, Maree Teesson 6, Lexine A Stapinski 6	Briana Lees, Elizabeth J Elliott, Maree Teesson and Lexine A Stapinski are funded by the Australian National Health and Medical Research Council (BL: GNT1169377; EJE: GNT1021480, GNT1110341; MT: GNT1041756, GNT1078407; LAS: GNT1132853). Lauren J Rice is funded by The Ian Potter Foundation (#31110414). Sue Thomas is funded by the National Indigenous Australians Agency
		Fetal alcohol spectrum disorder resources for health professionals: a scoping review	2024, BMJ Open	Thomas Stubbs, Lisa Cannon1, Emily Carter, Habiba Naanai, Josephine Chidinma Okurame, Alexandra L C Martiniuk, Jadnah Davies, Sue Thomas, Mudge Bedford, Elizabeth J Elliott, Lauren J Rice	This work was supported by a National Disability Insurance Scheme Mainstream Capacity Building Grant (#4-DWLFU8L), in-kind support from Marninwarntikura Women’s Resource Centre, Fitzroy Crossing and funding from the University of Sydney. LJR is supported by the Ian Potter Foundation (#31110414) and a 2021 Westpac Research Fellowship. Alexandra Martiniuk (#APP1195086) and Elizabeth Elliott (#APP20…
		Please include in Lililwan
	Other	Gross Motor Deficits in Children Prenatally Exposed to Alcohol: A Meta-analysis	2014	Barbara R. Lucas, MPH; Jane Latimer, PhD; Rafael Z. Pinto, PhD; Manuela L. Ferreira, PhD; Robyn Doney, BSc; Mandy Lau, B App Sc; Taryn Jones, B App; Danielle Dries, B App; Elizabeth J. Elliott, MD
		Also include Tsang et al. Behaviour in FASD and PAE. Systematic review
